# Supplementary material for: Characterization of the Mitochondrial Genome of the Vietnamese Central Highland Wild Boar (Sus scrofa)
Source: Animals (Basel). 2025 Jul 10;15(14):2029. doi: 10.3390/ani15142029 (PMC12291927; doi:10.3390/ani15142029)
Supplement: Supplementary file 1 [file animals-15-02029-s001.zip]

Archive with 7 entries (7 files):
- Data S1.pdf
- Table S2.pdf
- Table S3.pdf
- Table S4.xlsx
- Table S5.xlsx
- Table S6.xlsx
- Table S7.xlsx
