# Supplementary material for: Characterization of the Mitochondrial Genome of the Vietnamese Central Highland Wild Boar (Sus scrofa)
Source: Animals (Basel). 2025 Jul 10;15(14):2029. doi: 10.3390/ani15142029 (PMC12291927; doi:10.3390/ani15142029)
Supplement: Supplementary file 1 [file animals-15-02029-s001.zip › Table S4.xlsx]

## Sheet: Sheet1
Position																										1	1	1	1
	1	1	1	1	1	1	1	2	2	2	2	3	3	3	3	3	4	4	4	5	5	5	7	7	7	4	4	4	5
	0	2	3	4	5	5	8	4	7	8	9	0	0	2	8	9	0	5	6	0	7	8	0	0	2	3	3	8	0
	9	4	1	5	3	8	1	1	9	2	4	0	6	3	7	0	5	2	2	1	5	4	4	6	6	0	7	7	8
Vietnamese Central Highland wild boar PV693689	C	A	A	T	T	G	C	T	C	C	G	C	T	T	A	T	C	T	C	A	G	C	G	G	G	C	G	C	T
Sus scrofa breed Yorkshire JN601074.1	.	.	.	.	.	.	.	C	T	.	.	.	.	.	.	.	T	C	.	.	.	.	.	.	.	.	.	.	.
Sus scrofa breed Yimeng MN624263.1	.	.	.	.	.	.	.	C	T	.	.	.	.	.	G	.	T	C	.	.	.	.	.	.	.	.	.	.	.
Chinese Yunnan Sus scrofa EF545573.1	.	.	.	.	.	.	.	C	.	.	.	.	.	.	.	.	T	.	.	G	.	T	.	.	.	.	.	.	.
Chinese Hainan Sus scrofa EF545572.1	.	.	.	.	.	.	.	.	T	.	.	.	.	.	.	.	T	C	.	G	.	.	.	.	.	.	.	.	.
Chinese Fujian Sus scrofa EF545571.1	.	.	.	.	.	.	.	.	.	.	.	.	.	.	.	.	T	.	.	.	.	.	A	.	A	.	.	.	.
Vietnamese Sus scrofa EF545584.1	.	.	.	.	.	.	.	.	.	.	.	.	.	.	.	.	T	C	.	G	.	.	.	.	.	.	.	.	.
Sus scrofa breed Mashen OQ689020.1	.	.	.	.	.	.	.	.	.	.	.	.	.	.	.	.	T	.	.	.	.	.	.	.	.	.	A	.	.
Chinese Northeast Sus scrofa EU333163.1	T	T	G	C	C	A	.	.	.	T	.	T	.	.	.	.	T	.	.	.	.	.	.	.	.	T	A	T	.
Sus scrofa breed Tibetan KM073256.1	.	.	.	.	.	.	.	.	.	.	.	.	.	.	.	.	T	.	.	.	.	.	.	.	.	.	.	.	.
Sus scrofa breed Muong Khuong KY432578.1	.	.	.	.	.	.	.	C	T	.	.	.	.	.	.	.	T	.	.	.	.	.	.	.	.	.	.	.	.
Sus scrofa breed Large White KC250275.1	T	T	G	C	C	A	T	.	T	.	A	.	C	C	.	C	T	C	.	.	A	.	A	A	.	T	A	T	C
Sus scrofa breed Iberia FJ236991.1	T	.	G	C	C	A	T	.	.	.	A	.	C	C	.	C	T	C	.	.	A	.	.	.	.	T	A	T	.
Sus scrofa breed Ha Lang KY800118.1	.	.	.	.	.	.	.	.	.	.	.	.	.	.	.	.	.	.	.	.	.	.	.	.	.	.	.	.	.
Sus scrofa breed Duroc FJ236997.1	T	T	G	C	C	A	.	.	.	.	A	.	C	C	.	C	T	C	.	.	A	.	A	A	.	T	A	T	.
Sus scrofa breed Dong Khe MW342493.1	.	.	.	.	.	.	.	C	.	.	.	.	.	.	.	.	.	.	.	.	.	.	.	.	.	.	.	.	.
Sus scrofa domestica AP003428.1	T	T	G	C	C	A	.	.	.	.	A	.	C	.	.	C	T	C	G	.	A	.	A	A	.	T	A	T	.
European Sus scrofa FJ237002.1	T	.	G	C	C	A	T	.	.	.	A	.	C	C	G	C	T	C	.	.	A	.	A	A	.	T	A	T	.
European Sus scrofa FJ237000	T	.	G	C	C	A	T	.	.	.	A	.	C	C	.	C	T	C	.	.	A	.	A	A	.	T	A	T	.
European Sus scrofa scrofa KP301137	.	.	.	.	.	.	.	C	T	.	.	.	.	.	.	.	T	C	.	.	.	.	.	.	.	.	.	.	.
