# Supplementary material for: Characterization of the Mitochondrial Genome of the Vietnamese Central Highland Wild Boar (Sus scrofa)
Source: Animals (Basel). 2025 Jul 10;15(14):2029. doi: 10.3390/ani15142029 (PMC12291927; doi:10.3390/ani15142029)
Supplement: Supplementary file 1 [file animals-15-02029-s001.zip › Table S5.xlsx]

## Sheet: Sheet1
Domain: Data
Position																							1	1	1	1	1	1	1	1	1	1	1	1	1	1	1	1	1	1	1	1	1	1	1	1	2	2	2
				2	2	3	3	4	4	4	4	4	4	5	7	7	7	8	9	9	9	9	1	1	1	2	2	2	2	3	4	4	4	4	4	5	5	5	6	6	7	7	8	9	9	9	0	1	3
	1	3	8	2	9	4	6	2	3	5	7	8	8	5	1	3	5	4	3	6	7	9	5	6	8	2	5	6	6	4	2	2	6	6	7	0	4	8	6	7	4	5	8	3	5	6	7	5	3
	5	0	1	8	7	2	9	0	8	9	1	3	9	8	1	7	4	6	9	0	9	9	0	1	5	7	5	3	6	4	0	8	1	4	0	0	5	9	5	2	0	5	4	0	6	3	0	1	7
Vietnamese Central Highland Sus scrofa PV693689	C	C	A	C	T	T	T	T	G	G	T	T	C	T	C	T	T	T	T	A	A	A	A	G	C	T	C	A	C	A	T	G	G	A	C	T	T	C	G	A	A	C	T	C	G	A	T	T	A
Sus scrofa breed Yorkshire JN601074.1	.	.	.	.	.	.	.	.	.	.	.	.	.	.	.	.	.	.	.	.	.	.	.	.	.	.	.	G	.	.	.	.	A	.	.	.	.	.	.	.	.	.	.	.	.	.	.	.	.
Sus scrofa breed Yimeng MN624263.1	.	.	.	.	.	.	.	.	.	.	.	.	.	.	.	.	.	.	.	.	.	.	.	.	.	.	.	.	.	.	.	.	A	.	.	.	.	.	.	.	.	.	.	.	.	.	.	.	.
Chinese Yunnan Sus scrofa EF545573.1	.	.	.	.	.	.	.	.	.	.	C	.	.	.	.	.	.	.	.	.	.	.	.	.	.	.	.	.	.	.	.	.	A	.	.	.	.	.	.	.	.	.	.	.	.	.	.	.	.
Chinese Hainan Sus scrofa EF545572.1	.	.	.	.	.	.	.	.	.	.	.	.	.	.	.	.	.	.	.	.	.	.	.	.	T	C	.	.	.	.	.	.	A	.	.	.	.	.	.	.	.	.	.	.	.	.	.	.	.
Chinese Fujian Sus scrofa EF545571.1	.	.	.	T	.	.	.	.	.	.	.	.	.	.	.	.	.	.	.	.	.	.	.	.	.	.	.	.	.	.	.	.	A	.	.	.	.	.	.	.	.	.	.	.	.	.	.	.	.
Vietnamese Sus scrofa EF545584.1	.	.	.	.	.	.	.	.	.	.	.	.	.	.	.	.	.	.	.	.	.	.	.	.	.	.	.	.	.	.	.	.	A	.	.	.	.	.	.	.	.	.	.	.	.	.	.	.	.
Sus scrofa breed Mashen OQ689020.1	.	.	.	.	.	.	.	.	.	.	.	.	.	C	.	.	.	.	.	.	.	.	.	.	.	.	.	.	.	.	.	.	A	.	.	.	.	.	.	.	.	.	.	.	.	.	.	.	.
Chinese Northeast Sus scrofa EU333163.1	.	.	.	.	.	C	C	C	A	A	.	.	A	.	T	C	C	C	C	T	.	G	.	A	.	.	A	.	T	G	C	A	A	G	T	C	C	T	A	G	G	T	C	T	A	G	G	.	.
Sus scrofa breed Tibetan KM073256.1	.	.	.	.	.	.	.	.	.	.	.	.	.	.	.	.	.	.	.	.	.	.	.	.	.	.	.	.	.	.	.	.	A	.	.	.	.	.	.	.	.	.	.	.	.	.	.	C	.
Sus scrofa breed Muong Khuong KY432578.1	.	.	.	.	.	.	.	.	.	.	.	C	.	.	.	.	.	.	.	.	.	.	.	.	.	.	.	.	.	.	.	.	A	.	.	.	.	.	.	.	.	.	.	.	.	.	.	.	.
Sus scrofa breed Large White KC250275.1	T	T	G	.	.	C	C	C	A	A	C	.	A	.	T	C	C	C	C	T	.	G	.	A	.	.	A	.	.	G	C	A	A	G	T	C	C	T	A	G	G	T	C	T	A	G	.	.	T
Sus scrofa breed Iberia FJ236991.1	T	T	G	.	.	C	C	C	A	A	.	.	A	.	T	C	C	C	C	T	.	G	T	A	.	.	A	.	.	G	C	A	A	G	T	C	C	T	A	G	.	T	C	T	A	G	.	.	T
Sus scrofa breed Ha Lang KY800118.1	.	.	.	.	.	.	.	.	.	.	.	.	.	.	.	.	.	.	.	.	.	.	.	.	.	.	.	.	.	.	.	.	.	.	.	.	.	.	.	.	.	.	.	.	A	.	.	.	.
Sus scrofa breed Duroc FJ236997.1	T	T	G	.	.	C	C	C	A	A	.	.	A	.	T	C	C	C	C	T	.	G	.	A	.	.	A	.	.	G	C	A	A	G	T	C	C	T	A	G	G	T	C	T	A	G	.	.	T
Sus scrofa breed Dong Khe MW342493.1	.	.	.	.	.	.	.	.	.	.	.	.	.	.	.	.	.	.	.	.	.	.	.	.	.	.	.	.	.	.	.	.	A	.	.	.	.	.	.	.	.	.	.	.	.	.	.	.	.
Sus scrofa domestica AP003428.1	T	T	G	.	C	C	C	C	A	A	.	.	A	.	T	C	C	C	C	T	.	G	.	A	.	.	A	.	.	G	C	A	A	G	T	C	C	T	A	G	G	T	C	T	A	G	.	.	T
European Sus scrofa FJ237002.1	T	T	G	.	.	C	C	C	A	A	.	.	A	.	T	C	C	C	C	T	G	G	.	A	.	.	A	.	.	G	C	A	A	G	T	C	C	T	A	G	G	T	C	T	A	G	.	.	T
European Sus scrofa FJ237000	T	T	G	.	.	C	C	C	A	A	.	.	A	.	T	C	C	C	C	T	.	G	.	A	.	.	A	.	.	G	C	A	A	G	T	C	C	T	A	G	G	T	C	T	A	G	.	.	T
European Sus scrofa scrofa KP301137	.	.	.	.	.	.	.	.	.	.	.	.	.	.	.	.	.	.	.	.	.	.	.	.	.	.	.	.	.	.	.	.	A	.	.	.	.	.	.	.	.	.	.	.	.	.	.	.	.
Position	4	4	4	4	4	4	4	5	5	5	5	5	5	5	5	5	5	5	5	5	5	6	6	6	6	6	6	6	6	6	6	6	6	6	6	6	6	6	6	6	6	6	6	7	7	7	7	7	7
	5	6	7	8	9	9	9	0	1	2	2	3	3	5	5	6	6	7	7	9	9	0	1	1	2	2	2	2	2	3	3	4	4	4	5	6	6	6	6	7	7	8	9	0	0	1	1	2	3
	7	4	5	1	5	6	9	4	7	3	7	0	6	6	7	8	9	2	3	1	7	5	0	7	2	5	6	7	7	4	7	1	5	6	2	2	2	4	8	5	7	7	1	3	3	5	9	5	2
	7	0	8	0	7	4	4	2	9	6	6	6	7	0	1	4	0	3	5	0	3	6	1	5	8	0	4	2	7	7	7	5	4	0	0	5	7	0	5	3	1	4	8	2	5	2	7	7	9
Vietnamese Central Highland wild boar PV693689	G	T	C	C	G	A	C	G	T	C	A	C	A	T	C	T	A	T	G	T	A	C	C	C	A	C	T	A	T	T	G	C	G	A	C	A	T	C	T	A	C	T	C	C	C	A	T	G	T
Sus scrofa breed Yorkshire JN601074.1	A	.	.	.	.	.	.	.	.	.	.	.	.	.	.	.	.	.	.	.	.	.	.	.	.	.	.	.	.	.	.	.	.	.	.	.	.	.	.	.	.	.	.	.	.	.	.	.	.
Sus scrofa breed Yimeng MN624263.1	A	.	.	.	.	.	.	.	.	.	.	.	.	.	.	.	.	.	.	.	.	.	.	.	.	.	.	.	.	.	.	.	.	.	.	.	.	.	.	G	.	.	.	.	.	.	.	.	.
Chinese Yunnan Sus scrofa EF545573.1	A	.	.	.	.	.	.	.	.	.	.	.	.	.	.	.	.	.	.	.	.	.	.	.	.	.	.	.	.	.	.	.	.	.	T	.	.	.	C	.	.	.	.	.	.	G	.	.	.
Chinese Hainan Sus scrofa EF545572.1	A	.	.	.	.	.	.	.	.	T	.	.	.	.	.	.	.	.	.	.	.	.	.	.	.	.	.	.	.	.	.	.	.	.	T	.	C	T	.	.	.	.	.	.	.	G	.	.	.
Chinese Fujian Sus scrofa EF545571.1	A	.	.	.	.	.	.	.	.	.	.	.	G	.	.	.	.	.	.	.	.	.	.	.	.	.	.	.	.	.	.	.	.	.	.	.	.	.	.	.	.	.	.	.	.	.	.	.	.
Vietnamese Sus scrofa EF545584.1	A	.	.	.	.	.	.	.	.	.	.	.	.	.	.	.	.	.	.	.	.	.	.	.	.	.	.	.	.	.	.	.	.	.	T	.	.	.	.	.	.	.	.	.	.	G	.	.	G
Sus scrofa breed Mashen OQ689020.1	A	.	.	.	.	.	.	.	.	.	.	.	.	.	.	.	.	.	.	.	.	.	.	.	.	.	.	.	.	.	.	.	.	.	.	.	.	.	.	.	.	.	.	.	.	.	.	.	.
Chinese Northeast Sus scrofa EU333163.1	A	.	.	.	.	.	.	.	.	.	.	T	.	C	.	.	.	.	.	C	G	.	T	T	G	T	.	G	C	C	A	.	A	G	T	.	.	.	.	.	T	C	T	.	.	.	.	.	.
Sus scrofa breed Tibetan KM073256.1	A	.	.	.	.	.	.	.	.	.	.	.	.	.	.	.	.	.	.	.	.	.	.	.	.	.	.	.	.	.	.	.	.	.	.	.	.	.	.	.	.	.	.	.	.	.	.	.	.
Sus scrofa breed Muong Khuong KY432578.1	A	.	.	.	.	G	.	.	.	.	.	.	.	.	.	.	.	.	.	.	.	.	.	.	.	.	.	.	.	.	.	.	.	.	.	.	.	.	.	.	.	.	.	.	T	.	.	A	.
Sus scrofa breed Large White KC250275.1	A	C	T	T	A	.	T	.	C	.	G	T	.	.	.	.	G	.	A	C	G	.	T	T	G	T	.	G	C	C	A	T	A	G	T	.	.	.	.	.	T	C	T	T	.	G	C	.	C
Sus scrofa breed Iberia FJ236991.1	A	C	T	.	A	.	T	A	C	.	G	T	.	.	T	.	G	C	A	C	G	T	T	T	G	T	.	G	C	C	A	.	A	G	T	.	.	.	.	.	T	C	T	T	.	G	C	.	C
Sus scrofa breed Ha Lang KY800118.1	.	.	.	.	.	.	.	.	.	.	.	.	.	.	.	.	.	.	.	.	.	.	.	.	.	.	.	.	.	.	.	.	.	.	.	.	.	.	.	.	.	.	.	.	.	.	.	.	.
Sus scrofa breed Duroc FJ236997.1	A	C	T	T	A	.	T	.	C	.	G	T	.	.	.	.	G	C	A	C	G	.	T	T	G	T	C	G	C	C	A	.	A	G	T	.	.	.	.	.	T	C	T	T	.	G	C	.	C
Sus scrofa breed Dong Khe MW342493.1	.	.	.	.	.	.	.	.	.	.	.	.	.	.	.	.	.	.	.	.	.	.	.	.	.	.	.	.	.	.	.	.	.	.	.	.	.	.	.	.	.	.	.	.	.	.	.	.	.
Sus scrofa domestica AP003428.1	A	C	T	T	A	.	T	.	C	.	G	T	.	.	.	.	G	.	A	C	G	.	T	T	G	T	.	G	C	C	A	.	A	G	T	.	.	.	.	.	T	C	T	T	.	G	C	.	C
European Sus scrofa FJ237002.1	A	C	T	.	A	.	T	A	C	.	G	T	.	.	.	C	G	C	A	C	G	.	T	T	G	T	.	G	C	C	A	.	A	G	T	G	.	.	.	.	T	C	T	T	.	G	C	.	C
European Sus scrofa FJ237000	A	C	T	T	A	.	T	.	C	.	G	T	.	.	.	.	G	C	A	C	G	.	T	T	G	T	.	G	C	C	A	.	A	G	T	.	.	.	.	.	T	C	T	T	.	G	C	.	C
European Sus scrofa scrofa KP301137	A	.	.	.	.	.	.	.	.	.	.	.	.	.	.	.	.	.	.	.	.	.	.	.	.	.	.	.	.	.	.	.	.	.	.	.	.	.	.	.	.	.	.	.	.	.	.	.	.
Position	1	1	1	1	1	1	1	1	1	1	1	1	1	1	1	1	1	1	1	1	1	1	1	1	1	1	1	1	1	1	1
	0	0	0	0	0	0	0	0	0	0	0	0	0	0	0	0	0	0	1	1	1	1	1	1	1	1	1	1	1	1	1
	1	2	3	3	4	4	4	5	5	6	6	7	7	7	7	8	8	9	0	1	1	1	1	1	1	1	2	2	3	3	3
	7	3	0	8	4	5	8	4	9	6	7	4	5	8	9	1	3	3	8	1	1	1	2	5	6	8	7	9	1	3	7
	2	2	7	7	7	6	3	3	4	0	2	8	7	3	5	8	2	3	0	4	6	9	3	2	1	0	8	0	4	3	4
Vietnamese Central Highland wild boar PV693689	T	T	G	G	C	C	C	C	C	C	G	G	G	T	G	C	C	G	C	C	A	T	A	G	A	A	A	C	T	T	G
Sus scrofa breed Yorkshire JN601074.1	.	.	.	.	.	.	.	.	T	.	.	.	.	.	.	.	.	.	.	.	.	.	.	.	.	.	.	.	.	.	.
Sus scrofa breed Yimeng MN624263.1	.	.	.	.	.	.	.	.	.	.	.	.	.	.	.	.	.	.	.	.	.	.	.	.	.	.	.	.	.	.	.
Chinese Yunnan Sus scrofa EF545573.1	.	C	.	.	.	.	.	.	.	T	.	.	.	.	.	.	.	.	.	.	.	.	G	.	.	.	.	.	.	.	.
Chinese Hainan Sus scrofa EF545572.1	.	.	.	.	.	T	.	.	.	.	A	.	.	.	.	.	.	.	.	.	.	.	G	.	.	.	.	T	.	.	.
Chinese Fujian Sus scrofa EF545571.1	.	.	A	.	.	.	.	.	.	.	.	.	.	.	.	.	.	.	.	.	.	.	.	.	.	.	.	.	.	C	.
Vietnamese Sus scrofa EF545584.1	.	.	.	.	.	.	.	.	.	.	.	.	.	.	.	.	.	.	.	.	.	.	G	.	.	.	.	.	.	.	.
Sus scrofa breed Mashen OQ689020.1	.	.	.	.	.	.	.	.	.	.	.	A	.	.	.	.	.	.	.	.	.	.	.	.	.	.	.	.	.	.	.
Chinese Northeast Sus scrofa EU333163.1	.	.	.	.	.	.	.	.	.	.	.	.	.	.	.	.	.	.	.	.	.	.	.	.	.	.	.	.	.	.	.
Sus scrofa breed Tibetan KM073256.1	.	.	.	.	.	.	.	.	.	.	.	.	.	.	.	.	.	.	.	.	.	.	.	.	.	.	.	.	.	.	.
Sus scrofa breed Muong Khuong KY432578.1	.	.	.	.	.	.	.	.	.	.	.	.	.	.	.	.	.	.	.	.	.	.	.	.	.	.	.	.	.	.	.
Sus scrofa breed Large White KC250275.1	C	C	.	.	T	.	T	T	.	.	.	.	.	C	.	.	.	A	T	T	G	C	G	A	.	G	G	.	C	.	A
Sus scrofa breed Iberia FJ236991.1	C	C	.	.	T	.	T	T	.	.	.	.	.	C	A	T	.	A	T	T	G	C	G	.	.	G	G	.	C	.	A
Sus scrofa breed Ha Lang KY800118.1	.	.	.	.	.	.	.	.	.	.	.	.	.	.	.	.	.	.	.	.	.	.	.	.	.	.	.	.	.	.	.
Sus scrofa breed Duroc FJ236997.1	C	C	.	.	T	.	T	T	.	.	.	.	.	C	.	.	.	A	T	T	G	C	G	.	.	G	G	.	C	.	A
Sus scrofa breed Dong Khe MW342493.1	.	.	.	A	.	.	.	.	.	.	.	.	.	.	.	.	.	.	.	.	.	.	.	.	.	.	.	.	.	.	.
Sus scrofa domestica AP003428.1	C	C	.	.	T	.	T	T	.	.	.	.	.	C	.	.	A	A	T	T	G	C	G	.	G	G	G	.	C	.	A
European Sus scrofa FJ237002.1	C	C	.	.	T	.	T	T	.	.	.	.	.	C	.	.	.	A	T	T	G	C	G	.	.	G	G	.	C	.	A
European Sus scrofa FJ237000	C	C	.	.	T	.	T	T	.	.	.	.	.	C	.	.	.	A	T	T	G	C	G	.	.	G	G	.	C	.	A
European Sus scrofa scrofa KP301137	.	.	.	.	.	.	.	.	.	.	.	.	A	.	.	.	.	.	.	.	.	.	.	.	.	.	.	.	.	.	.
[truncated: 51 more columns]
