# Supplementary material for: Characterization of the Mitochondrial Genome of the Vietnamese Central Highland Wild Boar (Sus scrofa)
Source: Animals (Basel). 2025 Jul 10;15(14):2029. doi: 10.3390/ani15142029 (PMC12291927; doi:10.3390/ani15142029)
Supplement: Supplementary file 1 [file animals-15-02029-s001.zip › Table S6.xlsx]

## Sheet: Sheet1
Position												1	1	1	1	1	1	1	1	1	1	1	1	1	1	1	2	2	2	2	2	2	2	2	2	2	2	2	2	3	3	3	3	3	3	3	3	3	3
	2	2	3	3	4	5	5	6	7	9	9	1	2	2	4	4	4	5	6	6	7	7	7	8	9	9	0	0	0	0	1	2	5	5	5	6	6	8	9	0	0	2	2	3	4	5	5	6	6
	4	5	2	8	1	2	5	5	8	0	3	3	3	4	5	7	7	9	1	6	3	5	9	6	7	9	6	8	9	9	3	1	4	7	9	0	7	4	1	4	7	4	9	8	4	9	9	1	2
	6	2	6	3	8	9	7	4	4	7	3	9	3	4	0	3	6	6	3	2	5	4	8	2	8	9	6	4	5	8	3	7	4	8	6	9	7	1	6	2	7	3	5	0	7	4	7	7	2
Vietnamese Central Highland wild boar PV693689	F	S	T	T	L	T	I	I	E	E	F	E	S	W	T	S	L	H	P	S	I	T	T	M	F	T	T	T	M	T	V	I	M	L	I	I	N	F	V	A	Q	M	N	G	A	V	A	A	L
Sus scrofa breed Yorkshire JN601074.1	.	.	.	.	.	.	.	.	.	.	.	.	.	.	.	.	.	.	.	.	.	.	.	.	.	.	.	.	.	.	.	.	.	.	.	.	.	.	.	.	.	.	.	.	.	.	.	.	.
Sus scrofa breed Yimeng MN624263.1	.	.	.	.	.	.	.	.	.	.	.	.	.	.	.	.	.	.	.	.	.	.	.	.	.	.	.	.	.	.	.	.	.	.	.	.	.	.	I	.	.	.	.	.	.	.	.	.	.
Chinese Yunnan Sus scrofa EF545573.1	.	.	.	.	.	.	.	.	.	.	.	.	.	.	.	.	.	.	.	.	.	.	.	.	.	.	.	.	.	.	.	.	.	.	.	.	.	.	.	.	.	.	.	.	.	.	.	.	.
Chinese Hainan Sus scrofa EF545572.1	.	.	.	.	.	.	.	.	.	.	.	.	.	.	.	.	.	.	.	.	.	I	.	.	.	.	.	.	.	.	.	.	.	.	.	.	.	.	.	.	.	.	.	.	.	.	.	.	.
Chinese Fujian Sus scrofa EF545571.1	.	.	.	.	.	.	.	.	.	.	.	.	.	.	.	.	.	.	.	.	.	.	A	.	.	.	.	.	.	.	.	.	.	.	.	.	.	.	.	.	.	.	.	.	T	.	.	.	.
Vietnamese Sus scrofa EF545584.1	.	.	.	.	.	.	.	.	.	.	.	.	.	.	.	.	.	.	.	.	.	.	.	.	.	.	.	.	.	.	.	.	.	.	.	.	.	.	.	.	.	.	.	S	.	.	.	.	.
Sus scrofa breed Mashen OQ689020.1	.	.	.	.	.	.	.	.	.	.	.	.	.	.	.	.	.	.	.	.	.	.	.	.	.	.	.	.	.	.	.	.	.	.	.	.	.	.	.	.	.	.	.	.	.	I	.	.	.
Chinese Northeast Sus scrofa EU333163.1	S	P	.	.	M	M	V	V	K	K	L	G	.	C	I	L	P	.	.	.	.	.	.	T	L	A	I	A	.	A	I	.	.	V	.	L	.	.	.	.	.	.	.	.	.	.	.	.	.
Sus scrofa breed Tibetan KM073256.1	.	.	.	.	.	.	.	.	.	.	.	.	.	.	.	.	.	.	.	.	.	.	.	.	.	.	.	.	.	.	.	.	.	.	.	.	.	.	.	.	.	.	.	.	.	.	.	.	.
Sus scrofa breed Muong Khuong KY432578.1	.	.	.	.	.	.	.	.	.	.	.	.	.	.	.	.	.	.	.	.	.	.	.	.	.	.	.	.	.	.	.	.	.	.	.	.	.	.	.	.	.	.	.	.	.	.	.	.	.
Sus scrofa breed Large White KC250275.1	S	P	.	.	M	M	V	V	.	.	.	.	.	.	I	L	P	Y	L	N	T	.	.	.	L	A	I	A	.	A	I	.	V	.	T	.	D	L	.	V	K	T	.	.	.	.	.	.	.
Sus scrofa breed Iberia FJ236991.1	S	P	.	S	M	M	V	V	.	.	.	.	.	.	I	L	P	Y	.	N	T	.	.	.	L	A	I	A	.	A	I	.	V	.	T	.	.	L	.	V	K	T	.	.	.	.	.	V	.
Sus scrofa breed Ha Lang KY800118.1	.	.	.	.	.	.	.	.	.	.	.	.	.	.	.	.	.	.	.	.	.	.	.	.	.	.	.	.	.	.	.	.	.	.	.	.	.	.	.	.	.	.	.	.	.	.	.	.	.
Sus scrofa breed Duroc FJ236997.1	S	P	.	.	M	M	V	V	.	.	.	.	.	.	I	L	P	Y	L	N	T	.	.	.	L	A	I	A	T	A	I	.	V	.	T	.	.	L	.	V	K	T	S	.	.	.	.	.	.
Sus scrofa breed Dong Khe MW342493.1	.	.	.	.	.	.	.	.	.	.	.	.	.	.	.	.	.	.	.	.	.	.	.	.	.	.	.	.	.	.	.	.	.	.	.	.	.	.	.	.	.	.	.	.	.	.	.	.	.
Sus scrofa domestica AP003428.1	S	P	.	.	M	M	V	V	.	.	.	.	.	.	I	L	P	Y	L	N	T	.	.	.	L	A	I	A	.	A	I	.	V	.	T	.	.	L	.	V	K	T	.	.	.	.	.	.	M
European Sus scrofa FJ237002.1	S	P	A	.	M	M	V	V	.	.	.	.	N	.	I	L	P	Y	.	N	T	.	.	.	L	A	I	A	.	A	I	V	V	.	T	.	.	L	.	V	K	T	.	.	.	.	.	.	.
European Sus scrofa FJ237000	S	P	.	.	M	M	V	V	.	.	.	.	.	.	I	L	P	Y	L	N	T	.	.	.	L	A	I	A	.	A	I	.	V	.	T	.	.	L	.	V	K	T	.	.	.	.	.	.	.
European Sus scrofa scrofa KP301137	.	.	.	.	.	.	.	.	.	.	.	.	.	.	.	.	.	.	.	.	.	.	.	.	.	.	.	.	.	.	.	.	.	.	.	.	.	.	.	.	.	.	.	.	.	.	T	.	.
[truncated: 2 more columns]
