# Supplementary material for: Characterization of the Mitochondrial Genome of the Vietnamese Central Highland Wild Boar (Sus scrofa)
Source: Animals (Basel). 2025 Jul 10;15(14):2029. doi: 10.3390/ani15142029 (PMC12291927; doi:10.3390/ani15142029)
Supplement: Supplementary file 1 [file animals-15-02029-s001.zip › Table S7.xlsx]

## Sheet: Sheet1
	Nucleotide Positions
Position	1	1	1	1	1	1	1	1	1	1	1	1	1	1	1
	5	6	6	6	6	6	6	6	6	6	6	6	6	6	6
	9	0	1	1	1	1	1	2	2	2	2	2	2	3	3
	5	3	4	6	7	7	8	1	1	1	2	2	3	5	7
	9	4	2	6	7	8	1	2	5	7	0	4	9	8	9
Sus scrofa breed Landrace NC_000845.1	C	A	T	A	C	T	T	G	T	G	C	G	A	A	G
Vietnamese Central Highland Sus scrofa PV693689	.	G	.	.	.	.	C	.	C	A	T	A	.	.	A
Vietnamese Sus scrofa EF545584.1	.	G	.	.	.	.	C	.	C	A	T	.	.	.	A
Sus scrofa Daknong MZ574575.1	T	.	C	G	.	C	.	.	.	A	T	.	.	.	A
Sus scrofa Daknong MZ574578.1	.	G	.	.	.	.	C	.	C	A	T	A	.	.	A
Sus scrofa Daknong MZ574577.1	.	G	.	.	.	.	C	.	C	A	T	.	.	.	A
Sus scrofa Daknong MZ574576.1	.	G	.	.	.	.	C	.	C	A	T	.	.	.	A
Sus scrofa Daknong MZ574574.1	.	G	.	.	.	.	C	.	C	A	T	.	.	G	A
Sus scrofa Daknong MZ574579.1	.	G	.	.	T	.	.	A	C	A	T	.	T	G	A
